# Supplementary material for: AAV2.7m8 is a powerful viral vector for inner ear gene therapy
Source: Nat Commun. 2019 Jan 25;10:427. doi: 10.1038/s41467-018-08243-1 (PMC6347594; doi:10.1038/s41467-018-08243-1)
Supplement: Supplementary file 4 — Source Data [file 41467_2018_8243_MOESM4_ESM.xlsx]

## Sheet: Fig1
Cochlear hair cell infection efficiency (%)
IHC
Virus	Overall ave	SE	Animal 1 ave	Animal 2 ave	Animal 3 ave	Animal 4 ave	Animal 5 ave	Animal 6 ave	Animal 7 ave	Animal 8 ave	Animal 9 ave
AAV2.7m8 (n=8)	84.1	5.66	98.7637	99.2424	99.4048	98.4284	84.5336	83.0315	92.7579	16.9573
AAV8BP2 (n=9)	55.7	9.53	99.4048	0	0.694444	3.73955	1.26916	99.4048	100	100	96.9658
AAV2 (n=3)	43.6	13.5	22.3086	11.5649	96.7813
AAV8 (n=4)	86	5.34	97.2222	70.1318	90.8009	85.8455
Anc80L65 (n=7)	94	3.63	97.8261	70.9587	97.4069	94.6825	98.6667	98.2143	100
OHC
Virus	Overall ave	SE	Animal 1 ave	Animal 2 ave	Animal 3 ave	Animal 4 ave	Animal 5 ave	Animal 6 ave	Animal 7 ave	Animal 8 ave	Animal 9 ave
AAV2.7m8 (n=8)	83.1	6.17	99.7717	99.3511	99.2248	99.5461	80.7522	78.4477	94.6196	12.6921
AAV8BP2 (n=9)	44.1	7.94	90.1605	0	0.765205	0.191571	0.388069	81.8773	82.6816	75.9626	65.1396
AAV2 (n=3)	54.5	12.7	54.3308	11.1741	98.0084
AAV8 (n=4)	51.7	5.95	64.08	20.8073	63.3151	58.5056
Anc80L65 (n=7)	67	4.32	67.7572	36.5227	71.9798	64.8507	76.1683	73.2968	78.4508

## Sheet: Fig3
Utricular hair cell infection efficiency (%)
Virus	Overall ave	SE	Animal 1 ave	Animal 2 ave	Animal 3 ave	Animal 4 ave	Animal 5 ave	Animal 6 ave	Animal 7 ave	Animal 8 ave	Animal 9 ave
AAV2.7m8 (n=8)	27.455	9.64567	71.938	64.6563	11.4849	38.002	12.7816	7.11962	7.69049	5.96671
AAV8BP2 (n=9)	34.1936	9.83962	39.8144	0.587966	3.22833	6.03034	6.86428	64.3763	64.5686	57.5555	64.7165
AAV2 (n=3)	32.3916	6.16466	21.6144	32.5939	42.9666
AAV8 (n =4)	93.2936	2.15479	97.087	90.2346	88.9452	96.9077
Anc80L65 (n=7)	67.7403	2.45859	66.9928	54.4836	72.8693	65.754	69.4118	71.2622	73.4082

## Sheet: Fig4
Inner pillar cell infection (%)
Virus	Overall ave	SE	Animal 1 ave	Animal 2 ave	Animal 3 ave	Animal 4 ave	Animal 5 ave	Animal 6 ave	Animal 7 ave	Animal 8 ave	Animal 9 ave
AAV2.7m8 (n=8)	86.1476	4.55775	100	98.2325	100	97.8879	77.5947	80.8822	84.2857	50.2976
AAV8BP2 (n=9)	0	0	0	0	0	0	0	0	0	0	0
AAV2 (n=3)	60.3216	7.95523	71.6569	79.1072	30.2005
AAV8 (n =4)	50.3704	7.48587	52.3019	67.8979	69.1338	12.1479
Anc80L65 (n=7)	75.2577	4.93883	88.4162	45.6104	71.4877	75.8628	87.7932	73.3692	84.2642

## Sheet: Fig5
ABR
Virus	4kHz	8kHz	16kHz	32kHz
AAV2.7m8 (n=8)	75	31.25	26.25	36.25
AAV8BP2 (n=13)	70.5556	57.6923	51.9231	38.8462
AAV2 (n=3)	55	31.6667	36.6667	33.3333
AAV8 (n=4)	52.5	32.5	30	32.5
Anc80L65 (n=7)	63.5714	32.8571	28.5714	27.8571
Control (n=10)	57	23.5	26	28
Circling behavior
Virus	Rotations Ave	SE	Animal 1 ave	Animal 2 ave	Animal 3 ave	Animal 4 ave	Animal 5 ave	Animal 6 ave	Animal 7 ave	Animal 8 ave	Animal 9 ave	Animal 10 ave	Animal 11 ave	Animal 12 ave	Animal 13 ave
Control (n=6)	5.11111	0.318174	5.66667	5	5	3.66667	5.66667	5.66667
AAV2.7m8 (n=8)	5.04167	0.539832	5.66667	5.66667	4.33333	6.33333	4.66667	4.66667	7	2
AAV8BP2 (n=13)	6.87179	0.380318	9.33333	6.66667	8.33333	4.66667	4.66667	7.66667	7.66667	6.66667	7.66667	6.66667	6.66667	7	5.66667
AAV2 (n=3)	6	1.01835	4.66667	5.33333	8
AAV8 (n=4)	4.58333	0.284638	4	4.66667	4.33333	5.33333
Anc80L65 (n=7)	5.52381	0.650019	7.33333	6.33333	7.33333	2.66667	6	4.66667	4.33333

## Sheet: SuppFig2
AAV2.7m8 supporting cell infection efficiency (%)
Inner pillar cell (n=8)
	Ave	SE
Apex	94.7358	3.11006
Mid	91.2995	3.79677
Base	72.4074	7.93378
Overall	86.1476	4.55775
Inner Phalangeal cell (n=4)
	Ave	SE
Apex	71.9959	18.3817
Mid	59.9864	16.2904
Base	52.3407	16.8021
Overall	61.441	9.2982

## Sheet: SuppFig4
ABR
Virus	ABR 4k	ABR 8k	ABR 16k	ABR 32k
Control (n=6)	57	23.5	26	28
AAV8BP2 1.1e10 (n=13)	70.5556	57.6923	51.9231	38.8462
AAV8BP2 0.55e10 (n=5)	53.75	29	24	21
Circling behavior
Virus	Rotations Ave	SE	Animal 1 ave	Animal 2 ave	Animal 3 ave	Animal 4 ave	Animal 5 ave	Animal 6 ave	Animal 7 ave	Animal 8 ave	Animal 9 ave	Animal 10 ave	Animal 11 ave	Animal 12 ave	Animal 13 ave
Control (n=6)	5.11111	0.318174	5.66667	5	5	3.66667	5.66667	5.66667
AAV8BP2 1.1e10 (n=13)	6.87179	0.380318	9.33333	6.66667	8.33333	4.66667	4.66667	7.66667	7.66667	6.66667	7.66667	6.66667	6.66667	7	5.66667
AAV8BP2 0.55e10 (n=5)	5.46667	0.771722	6	2.66667	7.33333	5.33333	6
